# Supplementary material for: Impact of Horse Grazing on Floristic Diversity in Mediterranean Small Standing-Water Ecosystems (SWEs)
Source: Plants (Basel). 2022 Jun 17;11(12):1597. doi: 10.3390/plants11121597 (PMC9227585; doi:10.3390/plants11121597)
Supplement: Supplementary file 1 [file plants-11-01597-s001.zip]

Archive with 1 entries (1 files):
- plants-1758866-supplementary.pdf
